# Supplementary material for: Changes in oral microflora following 0.3% cetylpyridinium chloride‐containing mouth spray intervention in adult volunteers after professional oral care: Randomized clinical study
Source: Clin Exp Dent Res. 2023 Dec 2;9(6):1034–43. doi: 10.1002/cre2.810 (PMC10728501; doi:10.1002/cre2.810)
Supplement: Supplementary file 1 — Supporting information. [file CRE2-9-1034-s001.xlsx]

## Sheet: Sheet1
Table S1. Allocation of genus Haemophilus to the species level
	saliva, week1									saliva, week3
sample	g__Haemophilus;__	g__Haemophilus;s__haemolyticus	g__Haemophilus;s__influenzae	g__Haemophilus;s__parainfluenzae	g__Haemophilus;s__paraphrohaemolyticus	g__Haemophilus;s__pittmaniae	g__Haemophilus;s__sp._HMT_036	g__Haemophilus;s__sp._HMT_908	g__Haemophilus;s__sputorum	g__Haemophilus;__	g__Haemophilus;s__haemolyticus	g__Haemophilus;s__influenzae	g__Haemophilus;s__parainfluenzae	g__Haemophilus;s__paraphrohaemolyticus	g__Haemophilus;s__pittmaniae	g__Haemophilus;s__sp._HMT_036	g__Haemophilus;s__sp._HMT_908	g__Haemophilus;s__sputorum
CPC spray group	3496	0	0	15515	0	25	251	296	3548	55	0	0	873	0	0	7	13	104
	48	0	0	10993	0	0	0	0	6644	0	0	0	3571	0	0	0	0	2504
	512	0	0	5132	0	856	16	67	11747	0	0	0	4339	0	671	0	11	4741
	1738	0	0	5013	0	101	326	0	782	42	0	0	1231	0	14	5	0	0
	10166	0	0	11774	1042	434	55	0	4381	1920	0	0	6851	187	351	0	0	1237
	661	0	0	5723	0	56	284	52	417	65	0	0	7649	0	85	29	0	356
	712	0	0	6619	145	0	589	1141	2151	202	0	0	7663	53	0	190	310	5745
	343	0	0	19536	0	959	878	0	0	0	0	0	22477	0	425	15	0	0
	307	0	0	3842	0	0	870	0	88	101	0	0	6541	0	0	241	0	0
	741	0	0	2393	0	0	14	0	63	38	0	0	321	0	0	0	0	0
	88	0	0	5187	0	477	27	29	1224	14	0	0	8426	0	1789	0	7	1906
	1847	0	0	13574	0	0	0	0	0	135	0	0	7576	0	0	0	0	0
	4516	0	0	6380	0	0	2579	0	0	479	0	0	1647	0	0	289	0	0
	293	0	0	12536	0	141	74	36	1289	108	0	0	9796	0	0	12	0	652
	3932	0	0	8371	0	951	1041	55	0	1325	0	0	21384	0	3793	168	0	0
	1432	0	0	7692	0	0	655	30	617	194	0	0	15401	0	0	70	0	103
	266	0	0	4172	0	546	87	3	222	0	0	0	3030	0	364	10	0	0
	3731	0	0	3324	0	0	776	87	1461	891	0	0	14707	0	0	181	7	3361
	28	0	0	7359	0	0	69	39	90	0	0	0	4924	0	0	0	0	0
	53	0	0	7163	259	0	6	0	1206	0	0	0	10122	12	0	0	0	3687
	2072	0	0	4331	0	0	1055	27	840	878	0	0	10003	0	0	244	5	4659
	537	0	0	8091	0	0	672	0	9128	12	0	0	8400	0	0	9	0	3571
	3514	0	0	6852	0	512	688	191	174	294	0	0	12090	0	2385	54	25	0
Control group	0	0	0	1320	0	0	35	0	88	0	0	0	179	0	0	0	0	0
	574	0	0	3349	36	93	0	34	508	19	0	0	1061	0	28	0	0	108
	0	0	0	8761	0	0	34	0	0	0	0	0	2274	0	0	0	0	0
	0	0	0	1107	0	0	1247	11	92	0	0	0	579	0	0	72	0	12
	200	0	0	2612	0	59	605	1265	247	20	0	0	2209	0	14	48	114	0
	376	0	0	734	0	0	41	0	0	8	0	0	6850	0	0	4	0	92
	1026	0	0	1758	0	8	44	235	139	165	0	0	537	0	8	10	37	0
	1315	0	0	6511	0	0	0	0	0	54	0	0	2452	0	0	0	0	0
	13	0	0	819	0	0	156	0	0	2	0	0	1466	0	0	32	0	0
	28	0	0	3916	0	0	0	48	0	7	0	0	2547	0	0	0	0	0
	1032	0	0	965	0	0	489	0	42	140	0	0	193	0	0	108	0	0
	0	0	0	1793	0	0	0	0	0	0	0	0	4007	0	0	0	0	0
	369	0	0	2094	0	0	185	0	293	186	0	0	2149	0	0	0	0	0
	168	0	0	672	0	0	0	0	0	258	0	0	1436	0	0	0	0	0
	618	0	0	3906	0	0	0	9	172	1041	0	0	7250	0	0	0	0	266
	220	0	0	2035	0	0	0	132	70	10	0	0	3525	0	0	0	0	0
	2714	0	0	2201	0	430	39	185	782	489	0	0	8127	0	941	0	22	95
	3558	0	0	1415	0	274	203	0	94	1366	0	0	1284	0	198	55	0	74
	86	0	0	1268	0	0	504	0	0	8	0	0	770	0	0	25	0	0
	2015	0	0	2078	110	45	1003	187	485	50	0	0	1129	0	9	26	0	0
	263	0	0	3400	0	0	17	0	0	0	0	0	2773	0	0	0	0	0
	tongue, week1									tongue, week3
sample	g__Haemophilus;__	g__Haemophilus;s__haemolyticus	g__Haemophilus;s__influenzae	g__Haemophilus;s__parainfluenzae	g__Haemophilus;s__paraphrohaemolyticus	g__Haemophilus;s__pittmaniae	g__Haemophilus;s__sp._HMT_036	g__Haemophilus;s__sp._HMT_908	g__Haemophilus;s__sputorum	g__Haemophilus;__	g__Haemophilus;s__haemolyticus	g__Haemophilus;s__influenzae	g__Haemophilus;s__parainfluenzae	g__Haemophilus;s__paraphrohaemolyticus	g__Haemophilus;s__pittmaniae	g__Haemophilus;s__sp._HMT_036	g__Haemophilus;s__sp._HMT_908	g__Haemophilus;s__sputorum
CPC spray group	2047	0	0	7316	0	0	269	106	825	10	0	0	780	0	0	11	6	39
	0	0	0	12414	0	0	0	0	5708	6	0	0	7061	0	0	0	0	1446
	94	0	0	8115	0	2958	53	173	12649	3	0	0	6214	0	1684	7	13	16682
	320	0	0	3470	0	9	80	0	759	0	0	0	5331	0	0	0	0	0
	1855	0	0	6524	615	220	30	0	509	0	0	0	3755	47	208	0	0	304
	570	0	0	14652	0	0	125	7	595	122	0	0	17069	0	0	0	0	446
	217	0	0	4229	21	0	268	355	508	95	0	0	6424	26	0	183	163	1312
	47	0	0	5868	0	3366	120	0	0	6	0	0	16792	0	1756	12	0	0
	91	0	0	2312	0	0	25	0	0	20	0	0	1770	0	0	0	0	0
	562	0	0	2814	0	0	0	0	137	247	0	0	5510	0	0	0	0	0
	50	0	0	2998	0	733	0	0	535	13	0	0	16530	0	7379	0	0	1948
	557	0	0	8444	0	0	0	0	0	33	0	0	13282	0	0	0	0	0
	504	0	0	9327	0	0	848	0	0	550	0	0	8242	0	0	1215	0	0
	267	0	0	11226	0	0	12	0	2245	114	0	0	48493	0	0	0	0	11412
	1539	0	0	3841	0	1124	153	39	0	2333	0	0	34877	0	13751	59	0	0
	119	0	0	5400	0	0	31	13	1059	70	0	0	29541	0	0	17	0	2279
	62	0	0	5171	0	1137	18	0	213	550	0	0	33963	0	8475	16	0	0
	47	0	0	6235	0	0	0	0	1627	52	0	0	82952	0	0	10	0	17594
	65	0	0	7963	0	0	243	23	0	25	0	0	19408	0	0	57	0	0
	58	0	0	3370	301	0	16	0	1502	0	0	0	5758	15	0	0	0	2195
	0	0	0	789	0	0	11	0	280	7	0	0	31641	0	0	17	0	4692
	18	0	0	4536	0	0	12	0	430	0	0	0	12891	0	0	0	0	500
	217	0	0	5660	0	748	0	10	234	33	0	0	22842	0	4293	0	0	315
Conrol group	0	0	0	760	0	0	0	0	0	0	0	0	199	0	0	0	0	0
	619	0	0	2070	0	68	0	11	992	18	0	0	2037	0	75	0	0	213
	0	0	0	2467	0	0	13	0	0	0	0	0	1360	0	0	0	0	0
	0	0	0	4225	0	0	615	87	291	0	0	0	504	0	0	24	0	13
	399	0	0	3609	0	54	130	596	341	0	0	0	5095	0	14	0	17	47
	121	0	0	1905	0	0	186	31	0	25	0	0	5777	0	0	0	13	0
	278	0	0	2699	0	34	13	66	258	45	0	0	4192	0	62	9	24	0
	105	0	0	3706	0	0	0	0	0	0	0	0	2616	0	0	0	0	0
	11	0	0	317	0	0	329	0	0	0	0	0	79	0	0	9	0	0
	0	0	0	3825	0	0	0	0	0	11	0	0	11328	0	0	0	0	0
	103	0	0	1173	0	0	203	8	165	40	0	0	3343	0	0	49	0	87
	0	0	0	4183	0	0	0	0	0	0	0	0	18287	0	0	0	0	0
	829	0	5	3047	0	0	94	0	191	636	0	6	9492	0	0	22	0	0
	297	0	0	1214	0	0	9	0	57	1021	0	0	5934	0	0	9	0	0
	555	0	0	3908	0	0	0	0	317	2447	0	0	11026	0	0	0	0	200
	701	0	0	2570	0	0	81	353	173	222	0	0	2734	0	0	0	49	0
	413	0	0	3306	0	963	17	0	347	348	0	0	11499	0	1309	0	0	0
	1362	0	0	984	0	128	42	0	154	617	0	0	2613	0	289	0	0	69
	0	0	0	662	0	0	0	0	0	0	0	0	2529	0	0	0	0	0
	854	0	0	2108	0	12	232	89	226	179	0	0	9253	0	12	95	25	104
	349	0	0	2048	0	0	141	0	0	75	0	0	7355	0	0	29	0	0
